# Supplementary material for: Combined Transcriptome and Metabolome Analyses Provide New Insights into the Changes in the Flesh Color of Anthocyanins in Strawberry (Fragaria × ananassa (Weston) Duchesne ex Rozier)
Source: Genes (Basel). 2024 Oct 29;15(11):1391. doi: 10.3390/genes15111391 (PMC11593598; doi:10.3390/genes15111391)
Supplement: Supplementary file 1 [file genes-15-01391-s001.zip]

Archive with 3 entries (2 files):
- Supplementary Files/Table S1.xlsx
- Supplementary Files/Table S2.xlsx
- Supplementary Files/
