# Supplementary material for: Combined Transcriptome and Metabolome Analyses Provide New Insights into the Changes in the Flesh Color of Anthocyanins in Strawberry (Fragaria × ananassa (Weston) Duchesne ex Rozier)
Source: Genes (Basel). 2024 Oct 29;15(11):1391. doi: 10.3390/genes15111391 (PMC11593598; doi:10.3390/genes15111391)
Supplement: Supplementary file 1 [file genes-15-01391-s001.zip › Supplementary Files/Table S1.xlsx]

## Sheet: Sheet1
Table S1.All primers used in this study.
Gene id	F	R	Amplification length (bp)
Fvb2-1-augustus-gene-255.45	ACTCCTAGAGCGTGGCTACA	TCCACAGCGTCAAGTGAGTC	113
Fvb2-3-augustus-gene-224.45	CTCACCAGCTTATCATGCAGGA	CTGTTGTTGTCTTGCAGAGTCG	111
Fvb1-1-processed-gene-172.8	AATATCAAGCACGGTGGGTTCT	ATTGTCAGTTCGCCCTGGTAAT	117
Fvb4-4-processed-gene-93.0	CAGTCATCATCCTCCACGTGTC	TTCTGGCGGAACTTGATCTTGA	155
Fvb5-1-processed-gene-250.1	ATGCTTCATGAACTCCGTCTGT	AGCCATTCCTAGTTTGCAGACA	176
Fvb4-3-processed-gene-141.7	GTAACCCTGGAGATCAGCCTTC	GCTTCAATGTTGCACCCATCTT	166
Fvb2-1-snap-gene-211.49	ATGACTGATAGAGCGCTATGGC	ACGGCTTCAAATGACCTCTCTT	132
Fvb6-3-augustus-gene-412.65	GCATGAAGCGTTGGATAGTCAC	CTCACATACAGGTGGTGGTTGA	135
Fvb7-3-augustus-gene-85.33	AGGTGTGCAGCTGAGTATCTTC	AGTCGGTCCAATTGCCAAGTAT	106
Actin	TTCACGAGACCACCTATAACTC	GCTCATCCTATCAGCGATT	122
