# Supplementary material for: Combined Transcriptome and Metabolome Analyses Provide New Insights into the Changes in the Flesh Color of Anthocyanins in Strawberry (Fragaria × ananassa (Weston) Duchesne ex Rozier)
Source: Genes (Basel). 2024 Oct 29;15(11):1391. doi: 10.3390/genes15111391 (PMC11593598; doi:10.3390/genes15111391)
Supplement: Supplementary file 1 [file genes-15-01391-s001.zip › Supplementary Files/Table S2.xlsx]

## Sheet: Sheet1
Table S2. Summary statistics for RNA-seq analysis of Strawberry.
Sample	Clean reads	Clean bases	GC Content	Q30	alignment rate
FY2-S1-1	21237075	6363711274	0.4589	0.9802	0.948
FY2-S1-2	21475893	6434843264	0.4633	0.9812	0.9439
FY2-S1-3	20705761	6204243772	0.4605	0.9792	0.9449
FY2-S2-1	19291920	5780131930	0.4559	0.9795	0.9364
FY2-S2-2	21019812	6297968080	0.4597	0.9777	0.9348
FY2-S2-3	19386590	5808508318	0.4612	0.9789	0.9322
MX7-S1-1	21416778	6413964698	0.4601	0.9787	0.9392
MX7-S1-2	19105181	5724532162	0.4575	0.9792	0.9402
MX7-S1-3	19852828	5947910080	0.4601	0.981	0.9339
MX7-S2-1	20683477	6197131274	0.4571	0.9787	0.9253
MX7-S2-2	21172216	6343401998	0.4583	0.9796	0.9331
MX7-S2-3	19809586	5934874554	0.458	0.9721	0.9301
